# Supplementary material for: Two new species of Yunnanomonticola Telnov (Coleoptera, Anthicidae) from China
Source: Zookeys. 2019 May 7;842:153–61. doi: 10.3897/zookeys.842.30741 (PMC6517368; doi:10.3897/zookeys.842.30741)
Supplement: XML Treatment for Yunnanomonticola latissima [file zookeys.842.30741-treatment1.xml]

<!DOCTYPE tp:taxon-treatment
  PUBLIC "-//TaxonX//DTD Taxonomic Treatment Publishing DTD v0 20100105//EN" "tax-treatment-NSO.dtd">
<tp:taxon-treatment xmlns:tp="http://www.plazi.org/taxpub"><tp:treatment-meta><kwd-group><label>Taxon classification</label><kwd><named-content xmlns:xlink="http://www.w3.org/1999/xlink" content-type="kingdom">Animalia</named-content></kwd><kwd><named-content xmlns:xlink="http://www.w3.org/1999/xlink" content-type="order">Coleoptera</named-content></kwd><kwd><named-content xmlns:xlink="http://www.w3.org/1999/xlink" content-type="family">Anthicidae</named-content></kwd></kwd-group><mixed-citation publication-type="journal"><person-group><name><surname>Zhao</surname><given-names>Yu-Chen</given-names></name><name><surname>Wang</surname><given-names>Zhang-Xun</given-names></name><name><surname>Wang</surname><given-names>Xin-Pu</given-names></name></person-group><article-title>Two new species of <italic><tp:taxon-name><tp:taxon-name-part taxon-name-part-type="genus" reg="Yunnanomonticola">Yunnanomonticola</tp:taxon-name-part></tp:taxon-name></italic> Telnov (<tp:taxon-name><tp:taxon-name-part taxon-name-part-type="order">Coleoptera</tp:taxon-name-part></tp:taxon-name>, <tp:taxon-name><tp:taxon-name-part taxon-name-part-type="family">Anthicidae</tp:taxon-name-part></tp:taxon-name>) from China</article-title><source>Zookeys</source><day>07</day><month>5</month><year>2019</year><volume>842</volume><fpage>153</fpage><lpage>161</lpage><pub-id pub-id-type="doi">10.3897/zookeys.842.30741</pub-id></mixed-citation></tp:treatment-meta><tp:nomenclature><tp:taxon-name>
            <tp:taxon-name-part taxon-name-part-type="genus" reg="Yunnanomonticola">Yunnanomonticola</tp:taxon-name-part>
            <tp:taxon-name-part taxon-name-part-type="species" reg="latissima">latissima</tp:taxon-name-part>
            <object-id xmlns:xlink="http://www.w3.org/1999/xlink" content-type="zoobank" xlink:type="simple">http://zoobank.org/1E4BCA32-0FD0-4C07-9512-8127157CEFC0</object-id>
          </tp:taxon-name><tp:taxon-status xmlns:xlink="http://www.w3.org/1999/xlink" xlink:type="simple">sp. n.</tp:taxon-status><xref ref-type="fig" rid="F2">Figs 2–7</xref><xref ref-type="fig" rid="F4">, 14</xref></tp:nomenclature><tp:treatment-sec sec-type="Holotype" id="SECID0EODAC"><title>Holotype.</title><p>♂, China, Mt. Xishan (<named-content xmlns:xlink="http://www.w3.org/1999/xlink" content-type="dwc:verbatimCoordinates" xlink:type="simple"><named-content content-type="geo-json" specific-use="{&#34;type&#34;:&#34;Point&#34;,&#34;coordinates&#34;:[102.632167,24.937667]}" id="NCID0EXDAC" xlink:type="simple">24°56.26'N, 102°37.93'E</named-content></named-content>), Kunming City, Yunnan, alt. 2,380 m, 11.VIII.2018, Yu-chen Zhao &amp; Bing Yang. (Fig. <xref ref-type="fig" rid="F4">14</xref>)</p></tp:treatment-sec><tp:treatment-sec sec-type="Paratypes" id="SECID0E6DAC"><title>Paratypes.</title><p>15♂♂, 13♀♀, same collection data as the holotype; 1♂, 2♀♀, Mt. Xishan (<named-content xmlns:xlink="http://www.w3.org/1999/xlink" content-type="dwc:verbatimCoordinates" xlink:type="simple"><named-content content-type="geo-json" specific-use="{&#34;type&#34;:&#34;Point&#34;,&#34;coordinates&#34;:[102.631667,24.942333]}" id="NCID0EIEAC" xlink:type="simple">24°56.54'N, 102°37.90'E</named-content></named-content>), Kunming City, Yunnan, alt. 2,390 m, 24.VII.2014, Zhang-xun Wang &amp; Yong-qian Zhang.</p></tp:treatment-sec><tp:treatment-sec sec-type="description" id="SECID0EMEAC"><title>Measurements, holotype.</title><p>Body length 2.30 mm. Head length 0.64 mm, maximum width 0.51 mm. Elytra length 1.10 mm, maximum width 0.67 mm. Eyes long axis 0.14 mm, short axis 0.11 mm. Pronotum length 0.65 mm, anterior lobe of pronotum maximum width 0.43 mm, minimum width 0.22 mm, posterior lobe of pronotum maximum width 0.30 mm.</p></tp:treatment-sec><tp:treatment-sec sec-type="description" id="SECID0EREAC"><title>Description.</title><p><bold><italic>Color.</italic></bold> Head, pronotum and elytra surface black. Pronotum with yellow margin basally. Femora and tibiae black except yellow at base of femora and at apex of tibiae; tarsi yellow, last segment darkened (dark form) or normal (pale form); claws slightly darkened. Antennae bicolor, antennomeres I–II yellow, III–V brown, rest antennomeres darkening to apex (dark form). In some specimens, antennae black, darkening to apex (pale form). Body black to blackish-brown in ventral view.</p><p><bold><italic>Head.</italic></bold> Oval, rounded basally, temporal angles absent, glossy. Eyes oval, small, convex. Frontoclypeal suture straight; labroclypeal membrane narrow, obscure. Clypeus with fine transverse wrinkles.</p><p>Vertex with large and shallow punctures, distance between adjacent punctures much smaller than their diameters, dense wrinkles present between antennae and eyes. Basal 2/5 of head almost smooth, with transverse punctures sparsely distributed, setation light colored, erect, longer than that on anterior head, pointing towards base of antennae. Head with setae of on anterior 3/5 shorter than setae on posterior head, suberect, pointing towards base of head. Setae of antennae bright, dense, fine and suberect; antennomere I equal to length of antennomeres II plus III, slightly wider than II and III; antennomeres II–IV equal in length, V–VII with same length, VIII–XI gradually increased in size; XI asymmetric, conical, 1.7 times as long as X. Gula smooth, less punctured than vertex of head. Terminal maxillary palpomere securiform, penultimate palpomere expanded inward. Neck ca. 1/4 time as width as head (include eyes), with shallow coarse punctures.</p><p><bold><italic>Pronotum.</italic></bold> Pronotum anteriorly with collar equally wide in dorsal and ventral views. Anterior lobe strongly convex in lateral view, glossy, with shallow median longitudinal groove, covered with short, light and suberect setae. Lateral margins of anterior lobe evenly rounded anteriorly, with small and sparse punctures. Pronotum strongly narrowed and constricted postero-laterally in dorsal view, with obvious longitudinal wrinkles at constricted area. Posterior lobe with two basal bumps, bearing small punctures unevenly spaced.</p><p><bold><italic>Thorax underside.</italic></bold> Mesosternum with straight lateral margins, outer fringe of setae appressed to mesepisternum. Anterolateral margins of mesepisterna with fringe of long whitish setae. Lateral and distal parts of metasternum with long, dense, and subdecumbent pubescence (Fig. <xref ref-type="fig" rid="F2">2</xref>).</p><fig id="F2" position="float" orientation="portrait"><label>Figures 2–7.</label><caption><p><italic><tp:taxon-name><tp:taxon-name-part taxon-name-part-type="genus" reg="Yunnanomonticola">Yunnanomonticola</tp:taxon-name-part><tp:taxon-name-part taxon-name-part-type="species" reg="latissima">latissima</tp:taxon-name-part></tp:taxon-name></italic> sp. n., adult, male. <bold>2</bold> Meso- and metathorax, ventral view <bold>3</bold> sternum III, ventral view <bold>4</bold> left elytron, dorsal view <bold>5</bold> sternum VII, ventral view <bold>6</bold> spiculum gastrale <bold>7</bold> aedeagus, dorsal view.</p></caption><graphic xmlns:xlink="http://www.w3.org/1999/xlink" xlink:href="zookeys-842-153-g002.jpg" position="float" orientation="portrait" xlink:type="simple" id="oo_299161.jpg"/></fig><!--PageBreak --><p><bold><italic>Scutellar shield.</italic></bold> Subtriangular, rounded apically, proscutellar with punctures, postscutellar smooth, nearly elongate ovate.</p><p><bold><italic>Elytra.</italic></bold> Glossy, lacking humeral angles, approx. half length of body, distal three abdominal terga usually not completely covered. Punctures fine and scattered, slightly denser at base and apex of elytra; distance between adjacent punctures ca. 2–8 times their diameters (Fig. <xref ref-type="fig" rid="F2">4</xref>); each puncture bearing one seta; pubescence dense at base (Fig. <xref ref-type="fig" rid="F4">14</xref>). Epipleura indistinct. Suture with distal 1/6 separated. Metathoracic wings reduced.</p><p><bold><italic>Legs.</italic></bold> Long and glossy. Setae on tibiae light colored, dense. Femora with distinct wrinkles. Metatibiae slightly bent inward. Tarsi with dense yellow setae, tarsomere I of posterior leg slightly curved, equal in length to sum of tarsomeres II–IV in length.</p><p><bold><italic>Abdomen.</italic></bold> Sternum III (first visible sternum) with dense punctures in middle (Fig. <xref ref-type="fig" rid="F2">3</xref>). Sternum VII simple in male (Fig. <xref ref-type="fig" rid="F2">5</xref>). Spiculum gastrale (sternum IX) thick, Y-shaped (Fig. <xref ref-type="fig" rid="F2">6</xref>).</p><p><bold><italic>Aedeagus.</italic></bold> Comparatively sclerotized, tegmen trilobed apically, median lobe tapering distally to pointed tip. Lateral lobes of tegmen symmetrical, thick and long, expanded apically (Fig. <xref ref-type="fig" rid="F2">7</xref>).</p><p><bold><italic>Sexual dimorphism.</italic></bold> Indistinct.</p><p><bold><italic>Variation.</italic></bold> Body length 2.04–2.71 mm (N = 29). Dark form: antennomeres I–II yellow, III–VI brown but lighter basally, rest segments gradually darkened to apex; apical of last tarsus black. Pale form: antennae black, gradually darkened from base to apex; last tarsus yellow.</p></tp:treatment-sec><tp:treatment-sec sec-type="diagnosis" id="SECID0EEJAC"><title>Diagnosis.</title><p><italic><tp:taxon-name><tp:taxon-name-part taxon-name-part-type="genus" reg="Yunnanomonticola">Yunnanomonticola</tp:taxon-name-part><tp:taxon-name-part taxon-name-part-type="species" reg="latissima">latissima</tp:taxon-name-part></tp:taxon-name></italic> sp. n. differs from <italic><tp:taxon-name><tp:taxon-name-part taxon-name-part-type="genus" reg="Yunnanomonticola">Y.</tp:taxon-name-part><tp:taxon-name-part taxon-name-part-type="species" reg="nanzhao">nanzhao</tp:taxon-name-part></tp:taxon-name></italic>, as described by Telnov, by its mesosternum lacking obviously depressed pit (vs. mesosternum with six pit-like impressions medially), intercoxal projection of abdomen with lateral edges arched to apex (vs. straight lateral edges), median lobe of tegmen gradually tapering (vs. abruptly narrowed median lob), lateral lobes of tegmen thick (vs. thin).</p></tp:treatment-sec><tp:treatment-sec sec-type="etymology" id="SECID0EAKAC"><title>Etymology.</title><p>The specific name comes from the Latin <italic>latissimus</italic> (wide), referring to the shape of the aedeagus.</p></tp:treatment-sec><tp:treatment-sec sec-type="habitat" id="SECID0EIKAC"><title>Habitat and bionomics.</title><p>This species was found on the meadow near the top of a mountain at an altitude of ca. 2,380 m. Adults were clustered, active and crawling along the perennial gramineous plants and their tufted litters. Adults were not attracted to cantharidin traps.</p></tp:treatment-sec><tp:treatment-sec sec-type="distribution" id="SECID0ENKAC"><title>Distribution.</title><p>China (Yunnan).</p></tp:treatment-sec><tp:treatment-sec><!--Section generated to contain objects referenced in tp:taxon-treatment.--><fig id="F4" position="float" orientation="portrait"><label>Figures 14, 15.</label><caption><p>Adults of <italic><tp:taxon-name><tp:taxon-name-part taxon-name-part-type="genus" reg="Yunnanomonticola">Yunnanomonticola</tp:taxon-name-part></tp:taxon-name></italic> spp. <bold>14</bold><italic><tp:taxon-name><tp:taxon-name-part taxon-name-part-type="genus" reg="Yunnanomonticola">Y.</tp:taxon-name-part><tp:taxon-name-part taxon-name-part-type="species" reg="latissima">latissima</tp:taxon-name-part></tp:taxon-name></italic> sp. n., holotype <bold>15</bold><italic><tp:taxon-name><tp:taxon-name-part taxon-name-part-type="genus" reg="Yunnanomonticola">Y.</tp:taxon-name-part><tp:taxon-name-part taxon-name-part-type="species" reg="tenuipenis">tenuipenis</tp:taxon-name-part></tp:taxon-name></italic> sp. n., holotype.</p></caption><graphic xmlns:xlink="http://www.w3.org/1999/xlink" xlink:href="zookeys-842-153-g004.jpg" position="float" orientation="portrait" xlink:type="simple" id="oo_299163.jpg"/></fig></tp:treatment-sec></tp:taxon-treatment>
