# Supplementary material for: Two new species of Yunnanomonticola Telnov (Coleoptera, Anthicidae) from China
Source: Zookeys. 2019 May 7;842:153–61. doi: 10.3897/zookeys.842.30741 (PMC6517368; doi:10.3897/zookeys.842.30741)
Supplement: XML Treatment for Yunnanomonticola tenuipenis [file zookeys.842.30741-treatment2.xml]

<!DOCTYPE tp:taxon-treatment
  PUBLIC "-//TaxonX//DTD Taxonomic Treatment Publishing DTD v0 20100105//EN" "tax-treatment-NSO.dtd">
<tp:taxon-treatment xmlns:tp="http://www.plazi.org/taxpub"><tp:treatment-meta><kwd-group><label>Taxon classification</label><kwd><named-content xmlns:xlink="http://www.w3.org/1999/xlink" content-type="kingdom">Animalia</named-content></kwd><kwd><named-content xmlns:xlink="http://www.w3.org/1999/xlink" content-type="order">Coleoptera</named-content></kwd><kwd><named-content xmlns:xlink="http://www.w3.org/1999/xlink" content-type="family">Anthicidae</named-content></kwd></kwd-group><mixed-citation publication-type="journal"><person-group><name><surname>Zhao</surname><given-names>Yu-Chen</given-names></name><name><surname>Wang</surname><given-names>Zhang-Xun</given-names></name><name><surname>Wang</surname><given-names>Xin-Pu</given-names></name></person-group><article-title>Two new species of <italic><tp:taxon-name><tp:taxon-name-part taxon-name-part-type="genus" reg="Yunnanomonticola">Yunnanomonticola</tp:taxon-name-part></tp:taxon-name></italic> Telnov (<tp:taxon-name><tp:taxon-name-part taxon-name-part-type="order">Coleoptera</tp:taxon-name-part></tp:taxon-name>, <tp:taxon-name><tp:taxon-name-part taxon-name-part-type="family">Anthicidae</tp:taxon-name-part></tp:taxon-name>) from China</article-title><source>Zookeys</source><day>07</day><month>5</month><year>2019</year><volume>842</volume><fpage>153</fpage><lpage>161</lpage><pub-id pub-id-type="doi">10.3897/zookeys.842.30741</pub-id></mixed-citation></tp:treatment-meta><tp:nomenclature><tp:taxon-name>
            <tp:taxon-name-part taxon-name-part-type="genus" reg="Yunnanomonticola">Yunnanomonticola</tp:taxon-name-part>
            <tp:taxon-name-part taxon-name-part-type="species" reg="tenuipenis">tenuipenis</tp:taxon-name-part>
            <object-id xmlns:xlink="http://www.w3.org/1999/xlink" content-type="zoobank" xlink:type="simple">http://zoobank.org/863D10B8-849D-49D0-BBDA-B01A4471FF5E</object-id>
          </tp:taxon-name><tp:taxon-status xmlns:xlink="http://www.w3.org/1999/xlink" xlink:type="simple">sp. n.</tp:taxon-status><xref ref-type="fig" rid="F3">Figs 8–13</xref><xref ref-type="fig" rid="F4">, 15</xref><!--PageBreak --></tp:nomenclature><tp:treatment-sec sec-type="Holotype" id="SECID0EDMAC"><title>Holotype.</title><p>♂, China, Aogou Village (<named-content xmlns:xlink="http://www.w3.org/1999/xlink" content-type="dwc:verbatimCoordinates" xlink:type="simple"><named-content content-type="geo-json" specific-use="{&#34;type&#34;:&#34;Point&#34;,&#34;coordinates&#34;:[104.807333,26.668000]}" id="NCID0EMMAC" xlink:type="simple">26°40.08'N, 104°48.44'E</named-content></named-content>), Liupanshui, Guizhou, alt. 1,850 m, 14.VIII.2018, Yu-chen Zhao &amp; Bing Yang. (Fig. <xref ref-type="fig" rid="F4">15</xref>)</p></tp:treatment-sec><tp:treatment-sec sec-type="Paratypes" id="SECID0EUMAC"><title>Paratypes.</title><p>2♂♂, same data as holotype.</p><!--PageBreak --></tp:treatment-sec><tp:treatment-sec sec-type="description" id="SECID0E1MAC"><title>Measurements, holotype.</title><p>Body length 2.19 mm. Head length 0.55 mm, maximum width 0.46 mm. Elytra length 1.18 mm, maximum width 0.68 mm. Eyes long axis 0.12 mm, short axis 0.10 mm. Pronotum length 0.58 mm, maximum width 0.38 mm, minimum width 0.22 mm, posterior lobe of pronotum maximum width 0.28 mm.</p></tp:treatment-sec><tp:treatment-sec sec-type="description" id="SECID0E6MAC"><title>Description.</title><p><bold><italic>Color.</italic></bold> Head and elytra surface black to blackish-brown. Pronotum blackish-brown, basal margin white, slightly yellowish. Femora and tibiae blackish-brown, lighter at apex of tibiae; tarsi yellow, apical segment darker at apex; claws yellow. Antennal color becoming darker from base to apex. Body blackish-brown on ventral side in ventral view.</p><p><bold><italic>Head.</italic></bold> Oval, rounded basally, temporal angles absent, glossy. Eyes oval, small sized, convex. Frontoclypeal suture straight. Labroclypeal membrane narrow, obscure. Clypeus with fine transverse wrinkles.</p><p>Vertex with irregular slightly shallow punctures, distance between adjacent punctures 0.3–1.0 times their diameters, with dense wrinkles between antennae and eyes. Basal 2/5 of head nearly smooth, with a few transverse punctures. Setation light colored, erect on basal 2/5 of head, pointing towards base of antennae. Setae on apical 3/5 of head suberect, shorter than setae on posterior head, pointing towards base of head. Antennomere III longer than preceding one, segments IV–VI being of equal length, VIII–X same in length; XI asymmetric, conical, 1.5 times as long as X; setae of anten<!--PageBreak -->nae bright, dense, fine and suberect, VIII–XI with normal and very short setae. Gula smooth, less punctured than vertex of head. Terminal maxillary palpomere securiform, penultimate palpomere expanded inward. Neck ca. 1/4 time as width as head (including eyes), with coarse shallow punctures.</p><p><bold><italic>Pronotum.</italic></bold> Pronotum anteriorly with collar equally wide in dorsal and ventral views. Anterior lobe strongly convex in lateral view, glossy, median longitudinal groove shallow, covered with short, light and suberect setae; lateral margins of anterior lobe evenly rounded anteriorly, with small and sparse punctures, strongly narrowed and constricted postero-laterally in dorsal view, with distinct longitudinal wrinkles at contracted area. Posterior lobe with two small basal bumps, bearing small punctures unevenly spaced.</p><p><bold><italic>Thorax underside.</italic></bold> Mesosternum with lateral margins slightly bowed anteriorly, outer fringe of setae appressed to mesepisternum. Anterolateral margins of mesepisterna with fringe of long whitish setae. Lateral and distal parts of metasternum with long, separated, and subdecumbent pubenscence (Fig. <xref ref-type="fig" rid="F3">8</xref>).</p><fig id="F3" position="float" orientation="portrait"><label>Figures 8–13.</label><caption><p><italic><tp:taxon-name><tp:taxon-name-part taxon-name-part-type="genus" reg="Yunnanomonticola">Yunnanomonticola</tp:taxon-name-part><tp:taxon-name-part taxon-name-part-type="species" reg="tenuipenis">tenuipenis</tp:taxon-name-part></tp:taxon-name></italic> sp. n. <bold>8</bold> Meso- and metathorax, ventral view <bold>9</bold> sternum III, ventral view <bold>10</bold> left elytron, dorsal view <bold>11</bold> sternum VII, ventral view <bold>12</bold> spiculum gastrale <bold>13</bold> aedeagus, dorsal view.</p></caption><graphic xmlns:xlink="http://www.w3.org/1999/xlink" xlink:href="zookeys-842-153-g003.jpg" position="float" orientation="portrait" xlink:type="simple" id="oo_299162.jpg"/></fig><p><bold><italic>Scutellar shield.</italic></bold> Subtriangular rounded apically, proscutellar with punctures, postscutellar smooth, elongate sub-ovate.</p><p><bold><italic>Elytra.</italic></bold> Glossy, lacking humeral angles, more than half of body length. Punctures scattered, evenly spaced, distance between adjacent punctures 4–6 times their diameter (Fig. <xref ref-type="fig" rid="F3">10</xref>). Pubescence dense in base and sparse in middle (Fig. <xref ref-type="fig" rid="F4">15</xref>). Epipleura indistinct. Metathoracic wings reduced.</p><p><bold><italic>Legs.</italic></bold> Long and glossy. Setae on femora and tibiae light colored. Femora with distinct wrinkles. Metatibiae slightly bent inward. Tarsomere I of hind leg with yellow sparse setae dorsally, slightly curved, equal in length to sum of tarsomeres II–IV.</p><p><bold><italic>Abdomen.</italic></bold> Sternum III (first visible sternum) with separated pubescence in middle (Fig. <xref ref-type="fig" rid="F3">9</xref>). Sternum VII simple in male (Fig. <xref ref-type="fig" rid="F3">12</xref>). Spiculum gastrale (sternum IX) thin, Y-shaped (Fig. <xref ref-type="fig" rid="F3">11</xref>).</p><p><bold><italic>Aedeagus.</italic></bold> Weakly sclerotized, median lobe of tegmen gradually narrowed towards apex, pointed apically; lateral lobes symmetrical, long, slightly swollen apically (Fig. <xref ref-type="fig" rid="F3">13</xref>).</p><p><bold><italic>Variation.</italic></bold> In dark form, femora and tibiae with uniform color. In some specimens, base of femora and apex of tibiae light yellowish-brown (at least in middle and posterior legs).</p></tp:treatment-sec><tp:treatment-sec sec-type="diagnosis" id="SECID0EOBAE"><title>Diagnosis.</title><p><italic><tp:taxon-name><tp:taxon-name-part taxon-name-part-type="genus" reg="Yunnanomonticola">Yunnanomonticola</tp:taxon-name-part><tp:taxon-name-part taxon-name-part-type="species" reg="tenuipenis">tenuipenis</tp:taxon-name-part></tp:taxon-name></italic> sp. n. differs from <italic><tp:taxon-name><tp:taxon-name-part taxon-name-part-type="genus" reg="Yunnanomonticola">Y.</tp:taxon-name-part><tp:taxon-name-part taxon-name-part-type="species" reg="nanzhao">nanzhao</tp:taxon-name-part></tp:taxon-name></italic> by the scattered and evenly spaced punctures on the elytra (vs. punctures dense at base and apex), mesosternum with lateral margins slightly bowed anteriorly (vs. straight lateral margins), intercoxal projection of abdomen lateral edges arched to apex (vs. straight lateral edges), mesosternum lacking obvious pit-like depressions (vs. mesosternum with six pit-like impressions medially).</p><p><italic><tp:taxon-name><tp:taxon-name-part taxon-name-part-type="genus" reg="Yunnanomonticola">Yunnanomonticola</tp:taxon-name-part><tp:taxon-name-part taxon-name-part-type="species" reg="tenuipenis">tenuipenis</tp:taxon-name-part></tp:taxon-name></italic> sp. n. differs from <italic><tp:taxon-name><tp:taxon-name-part taxon-name-part-type="genus" reg="Yunnanomonticola">Y.</tp:taxon-name-part><tp:taxon-name-part taxon-name-part-type="species" reg="latissima">latissima</tp:taxon-name-part></tp:taxon-name></italic> sp. n. by its relatively longer elytra, relatively small bumps of pronotum, shorter and less dense pubescence of metasternum, shallower punctures of vertex, weakly sclerotized aedeagus, as well as elytra with fewer pubescence and distinct pattern of the punctures (vs. punctures dense basally and apically, sparse medially and laterally).</p><fig id="F4" position="float" orientation="portrait"><label>Figures 14, 15.</label><caption><p>Adults of <italic><tp:taxon-name><tp:taxon-name-part taxon-name-part-type="genus" reg="Yunnanomonticola">Yunnanomonticola</tp:taxon-name-part></tp:taxon-name></italic> spp. <bold>14</bold><italic><tp:taxon-name><tp:taxon-name-part taxon-name-part-type="genus" reg="Yunnanomonticola">Y.</tp:taxon-name-part><tp:taxon-name-part taxon-name-part-type="species" reg="latissima">latissima</tp:taxon-name-part></tp:taxon-name></italic> sp. n., holotype <bold>15</bold><italic><tp:taxon-name><tp:taxon-name-part taxon-name-part-type="genus" reg="Yunnanomonticola">Y.</tp:taxon-name-part><tp:taxon-name-part taxon-name-part-type="species" reg="tenuipenis">tenuipenis</tp:taxon-name-part></tp:taxon-name></italic> sp. n., holotype.</p></caption><graphic xmlns:xlink="http://www.w3.org/1999/xlink" xlink:href="zookeys-842-153-g004.jpg" position="float" orientation="portrait" xlink:type="simple" id="oo_299163.jpg"/></fig><!--PageBreak --></tp:treatment-sec><tp:treatment-sec sec-type="etymology" id="SECID0EREAE"><title>Etymology.</title><p>The specific name is derived from the Latin prefix <italic>tenui</italic>- (thin) and “penis”, in reference to weakly sclerotized aedeagus.</p></tp:treatment-sec><tp:treatment-sec sec-type="habitat" id="SECID0EZEAE"><title>Habitat and bionomics.</title><p>This species was found in grasses on the edge of woodlands at an altitude of ca. 1,850 m. Adults were clustered, active and crawling along the perennial gramineous plants and their tufted litters.</p></tp:treatment-sec><tp:treatment-sec sec-type="distribution" id="SECID0E5EAE"><title>Distribution.</title><p>China (Guizhou).</p></tp:treatment-sec></tp:taxon-treatment>
